# Supplementary material for: Correction of 4th and 5th metacarpal synostosis in a skeletally mature hand using de-rotational osteotomies
Source: Case Reports Plast Surg Hand Surg. 2021 Dec 16;9(1):15–21. doi: 10.1080/23320885.2021.2011290 (PMC8725938; doi:10.1080/23320885.2021.2011290)
Supplement: Supplemental Material [file ICRP_A_2011290_SM5333.zip]

Archive with 3 entries (3 files):
- suppl_data/Video 1_Preop.mov
- suppl_data/Video 2_Postop.mov
- suppl_data/Video Stills 1 and 2.docx
